# Supplementary material for: Novel Regulators of Sugar-Mediated Lateral Root Development in Arabidopsis thaliana
Source: Genes (Basel). 2020 Oct 25;11(11):1257. doi: 10.3390/genes11111257 (PMC7716218; doi:10.3390/genes11111257)
Supplement: Supplementary file 1 [file genes-11-01257-s001.zip]

Archive with 7 entries (6 files):
- Li et al suppl figures.pdf
- __MACOSX/
- __MACOSX/._Li et al suppl figures.pdf
- Table S1.xlsx
- __MACOSX/._Table S1.xlsx
- Table S2.xlsx
- __MACOSX/._Table S2.xlsx
