# Supplementary material for: Novel Regulators of Sugar-Mediated Lateral Root Development in Arabidopsis thaliana
Source: Genes (Basel). 2020 Oct 25;11(11):1257. doi: 10.3390/genes11111257 (PMC7716218; doi:10.3390/genes11111257)
Supplement: Supplementary file 1 [file genes-11-01257-s001.zip › Table S1.xlsx]

## Sheet: Samples_trim_stats
Summary of whole genome sequencing for mapping
Basic information of clean data
Sample	Q20(%)	Q30(%)	Deduplicated_Percentage	GC(%)	raw_read	clean_read	clean2raw_read_ratio(%)	raw_base	clean_base	clean2raw_base_ratio(%)
Ler	99.6	94.8	69.7	36	27409782	27401206	100	4111467300	3952461595	96.1
ewe1	99.5	94.8	71.5	37	39544476	39531172	100	5931671400	5699025827	96.1
F2 normal(ewe1)	99.5	94.7	69.8	36.5	43431642	43417066	100	6514746300	6268954743	96.2
F2 muant(ewe1)	99.6	94.9	70.8	36.5	43791304	43777462	100	6568695600	6280252607	95.6
F2 normal(ewe2)	99.3	93.1	65.5	38	40220054	40161706	99.9	6073228154	5883948040	96.9
F2 muant(ewe2)	99.2	92.8	65.8	38	36356176	36301954	99.9	5489782576	5331678330	97.1

## Sheet: Alignment
Alignment information table
Sample	Total_reads	Duplicates(%)	Unmapped(%)	Mapped(%)
Ler	27401206	4936102(18.014)	2148034(7.839)	25253172(92.161)
ewe1	39531172	6907073(17.472)	2404324(6.082)	37126848(93.918)
F2 normal(ewe1)	43417066	8151267(18.774)	2881072(6.636)	40535994(93.364)
F2 muant(ewe1)	43777462	7956076(18.174)	3240928(7.403)	40536534(92.597)
F2 normal(ewe2)	40161706	4886135(12.166)	1145969(2.853)	39015737(97.147)
F2 muant(ewe2)	36301954	4337214(11.948)	779850(2.148)	35522104(97.852)
