# Supplementary material for: Novel Regulators of Sugar-Mediated Lateral Root Development in Arabidopsis thaliana
Source: Genes (Basel). 2020 Oct 25;11(11):1257. doi: 10.3390/genes11111257 (PMC7716218; doi:10.3390/genes11111257)
Supplement: Supplementary file 1 [file genes-11-01257-s001.zip › Table S2.xlsx]

## Sheet: ewe1
Candidate genes and mutation types in the ewe1 mutant
Chr	Pos	Ref	Alt	SNP location	Codon change	amino acid change	AGI	Gene name	Annotation
2	851649	G	A	Coding region	CCC-CTC	P113L	AT2G02930	ATGSTF3	Encodes glutathione transferase belonging to the phi class of GSTs.
2	851649	G	A	DownStream			AT2G04405		long_noncoding_rna
2	2154918	G	A	UpStream			AT2G05730		pseudogene of DNA (cytosine-5-)-methyltransferase family protein
2	8128058	G	A	Coding region	GAG-AAG	E522K	AT2G18750		Calmodulin-binding protein
2	8128058	G	A	UpStream			AT2G18760		chromatin remodeling 8

## Sheet: ewe2
Candidate genes and mutation types in the ewe2 mutant
Chr	Pos	Ref	Alt	SNP location	Codon change	Amino acid change	AGI	Gene name	Annotation
2	1335953	G	A	Coding region	GCT-GTT	V147A	AT2G04040	ATDTX1	AtDTX1 (At2g04040) has been identified as a detoxifying efflux carrier for plant-derived antibiotics and other toxic compounds, including CD2+. Expression in rosette leaves is activated by high concentration of boron.Mistakenly referred to as At2g04070 in PMID:11739388.
2	2144515	G	A	Intron			AT2G05710	ACO3	Encodes an aconitase that can catalyze the conversion of citrate to isocitrate through a cis-aconitate intermediate, indicating that it may participate in the TCA cycle and other primary metabolic pathways. The protein is believed to accumulate in the mitochondria and the cytosol. It affects CSD2 (At2g28190 - a superoxide dismutase) transcript levels and may play a role in the response to oxidati…
2	2331652	G	A	DownStream			AT2G06002		other_rna
2	2331652	G	A	UpStream			AT2G06005	FIP1	FIP1, FRIGIDA INTERACTING PROTEIN 1
2	5030107	G	A	DownStream			AT2G05725		long_noncoding_rna
2	5608908	G	A	DownStream			AT2G13463		hypothetical protein
2	6042595	G	A	Coding region	GCT-GTT	V215A	AT2G14260	PIP	encodes proline iminopeptidase proteolysis
2	2518609	G	A						transposable_element_gene
2	3031592	G	A						transposable_element_gene
2	5519543	G	A						transposable_element_gene
